# Supplementary material for: OsBBX2 Delays Flowering by Repressing Hd3a Expression Under Long-Day Conditions in Rice
Source: Plants (Basel). 2024 Dec 27;14(1):48. doi: 10.3390/plants14010048 (PMC11723354; doi:10.3390/plants14010048)
Supplement: Supplementary file 1 [file plants-14-00048-s001.zip]

Archive with 1 entries (1 files):
- plants-3359900-supplementary.pdf
